# Supplementary material for: Multidimensional Effectiveness of Botulinum Toxin in Neuropathic Pain: A Systematic Review of Randomized Clinical Trials
Source: Toxins (Basel). 2022 Apr 27;14(5):308. doi: 10.3390/toxins14050308 (PMC9145715; doi:10.3390/toxins14050308)
Supplement: Supplementary file 1 [file toxins-14-00308-s001.zip]

Archive with 1 entries (1 files):
- toxins-1698083-supplementary.pdf
